# Supplementary material for: Diverse Role of blaCTX-M and Porins in Mediating Ertapenem Resistance among Carbapenem-Resistant Enterobacterales
Source: Antibiotics (Basel). 2024 Feb 13;13(2):185. doi: 10.3390/antibiotics13020185 (PMC10885879; doi:10.3390/antibiotics13020185)
Supplement: Supplementary file 1 [file antibiotics-13-00185-s001.zip]

Archive with 4 entries (4 files):
- Supplemental Data S1.xlsx
- Supplemental Data S2.zip
- Supplemental Data S3.xlsx
- Supplemental Data S4.xlsx
