# Supplementary material for: Diverse Role of blaCTX-M and Porins in Mediating Ertapenem Resistance among Carbapenem-Resistant Enterobacterales
Source: Antibiotics (Basel). 2024 Feb 13;13(2):185. doi: 10.3390/antibiotics13020185 (PMC10885879; doi:10.3390/antibiotics13020185)
Supplement: Supplementary file 1 [file antibiotics-13-00185-s001.zip › Supplemental Data S1.xlsx]

## Sheet: mge_volcano_EsMs_ErMs
MGE	EsMs	ErMs	Log2FC	Log2FC_noneg	adj_pvalue	-LOG10 (adj_pvalue)
cn_IS26	0.2	37	7.53138	7.53138	0.0001	4
cn_ISKpn14	0.4	38.2	6.57743	6.57743	0.0001	4
cn_ISEc1	0.4	36.8	6.52356	6.52356	0.0001	4
ISKpn37	0.6	29.8	5.63421	5.63421	0.0001	4
ISVsa5	0.4	32.2	6.33092	6.33092	0.0001	4
cn_ISEc27	0.2	27.6	7.10852	7.10852	0.0002	3.69897
IS6100	1.2	27.8	4.53398	4.53398	0.0003	3.52288
ISEc38	1	26.6	4.73335	4.73335	0.0005	3.30103
IS26	1	26.2	4.71149	4.71149	0.0006	3.22185
ISKpn24	0.6	25.6	5.41504	5.41504	0.0007	3.1549
IS100	1	25.2	4.65535	4.65535	0.0011	2.95861
ISCfr14	1.4	25.6	4.19265	4.19265	0.0011	2.95861
IS609	0.2	24.2	6.91886	6.91886	0.0012	2.92082
ISSham1	0.4	24.2	5.91886	5.91886	0.0013	2.88606
ISEc1	1.6	25	3.96578	3.96578	0.0017	2.76955
Tn801	1.2	24.2	4.3339	4.3339	0.0021	2.67778
ISKpn26	0.6	21.2	5.14296	5.14296	0.0069	2.16115
IS30	0.8	20.8	4.70044	4.70044	0.0091	2.04096
Tn1999	0.4	19.8	5.62936	5.62936	0.0119	1.92445
IS150	0.2	19	6.56986	6.56986	0.0156	1.80688
IS911	1.4	20	3.8365	3.8365	0.017	1.76955
ISAs10	0.2	18.8	6.55459	6.55459	0.017	1.76955
IS5	0.4	18.6	5.53916	5.53916	0.0201	1.6968
cn_ISCfr14	0.4	18.4	5.52356	5.52356	0.0219	1.65956
ISEc9	1.4	18.6	3.7318	3.7318	0.0304	1.51713
ISEc47	0.2	16	6.32193	6.32193	0.0521	1.28316
ISCfr1	0.2	15.4	6.26679	6.26679	0.0648	1.18842
ISEc31	0.4	15.6	5.2854	5.2854	0.0648	1.18842
ISEc52	0.2	15.2	6.24793	6.24793	0.0695	1.15802
ISKpn8	0.6	15.6	4.70044	4.70044	0.0695	1.15802
ISEc26	0.01	14.8	10.5314	10.5314	0.0746	1.12726
ISEc30	0.4	15.2	5.24793	5.24793	0.0746	1.12726
ISSfl11	1.2	15.8	3.71882	3.71882	0.0799	1.09745
IS4	1.4	15.8	3.49643	3.49643	0.0855	1.06803
ISKpn42	1	15.4	3.94486	3.94486	0.0855	1.06803
IS421	0.4	13.8	5.10852	5.10852	0.1185	0.926282
ISEc5	0.01	13.4	10.388	10.388	0.1185	0.926282
ISPrre1	1.2	14.6	3.60486	3.60486	0.1185	0.926282
Tn6205	0.4	13.4	5.06609	5.06609	0.1342	0.872247
IS3	0.01	12.2	10.2527	10.2527	0.1703	0.768785
ISKpn49	0.2	11.6	5.85798	5.85798	0.2128	0.672028
cn_ISApu1	0.01	10	9.96578	9.96578	0.3035	0.517841
cn_IS621	0.01	9.8	9.93664	9.93664	0.3181	0.497436
IS102	0.01	9.6	9.90689	9.90689	0.3331	0.477425
IS621	0.01	9.6	9.90689	9.90689	0.3331	0.477425
Tn5403	0.4	9.6	4.58496	4.58496	0.3642	0.43866
cn_ISKpn49	0.01	9	9.81378	9.81378	0.3803	0.419874
IS679	0.2	9.2	5.52356	5.52356	0.3803	0.419874
ISEic2	0.2	9.2	5.52356	5.52356	0.3803	0.419874
ISKpn27	0.01	9	9.81378	9.81378	0.3803	0.419874
ISKpn28	0.01	9	9.81378	9.81378	0.3803	0.419874
cn_ISEc37	0.8	9.6	3.58496	3.58496	0.3967	0.401538
ISEch5	2.6	11.4	2.13245	2.13245	0.3967	0.401538
ISEhe3	0.01	8.8	9.78136	9.78136	0.3967	0.401538
cn_IS911	0.8	9.4	3.55459	3.55459	0.4135	0.383524
ISEc27	2.4	10.8	2.16993	2.16993	0.4306	0.365926
IS600	0.4	8.6	4.42626	4.42626	0.4479	0.348819
ISSm1	0.01	8.2	9.67948	9.67948	0.4479	0.348819
IS629	4.4	12.4	1.49476	1.49476	0.4655	0.33208
cn_IS629	0.8	8.2	3.35755	3.35755	0.5197	0.284247
ISSgsp1	1	8.4	3.07039	3.07039	0.5197	0.284247
ISEc13	1.6	8.6	2.42626	2.42626	0.5566	0.254457
cn_IS629	1.4	8.2	2.5502	2.5502	0.5753	0.240106
ISEc81	0.2	7	5.12928	5.12928	0.5753	0.240106
ISEcl10	0.2	6.8	5.08746	5.08746	0.5939	0.226287
ICEEcoED1a-1	0.01	6.4	9.32193	9.32193	0.6127	0.212752
ISEc39	0.4	6.8	4.08746	4.08746	0.6127	0.212752
ISRaq1	0.01	6.2	9.27612	9.27612	0.6314	0.199695
ISKpn14	4	10	1.32193	1.32193	0.65	0.187087
ISPeat2	0.01	5.8	9.17991	9.17991	0.6686	0.174834
Tn6196	0.01	5.4	9.07682	9.07682	0.7054	0.151565
ISSm3	0.01	5.2	9.02237	9.02237	0.7235	0.140561
IS5075	0.01	5	8.96578	8.96578	0.7413	0.130006
MITEYpe1	1	5.8	2.53605	2.53605	0.7589	0.119815
ISEc33	0.01	4.6	8.84549	8.84549	0.7762	0.110026
ISKox3	0.8	5.4	2.75489	2.75489	0.7762	0.110026
ISKpn47	0.01	4.6	8.84549	8.84549	0.7762	0.110026
Tn5563	0.01	4.2	8.71425	8.71425	0.8096	0.0917295
ISEc17	0.4	4.4	3.45943	3.45943	0.8256	0.0832303
ISSba5	0.01	3.8	8.56986	8.56986	0.8412	0.0751007
IS682	3	0.01	-8.22882	0	0.8978	0.0468204
ISEam1	0.01	2.8	8.12928	8.12928	0.9103	0.0408155
ISKpn21	0.01	2	7.64386	7.64386	0.9532	0.020816
ISApu1	0.01	1.2	6.90689	6.90689	0.9829	0.00749066
ISSen3	1	0.01	-6.64386	0	0.9881	0.0051991
cn_ISSgsp1	0.8	0.01	-6.32193	0	0.9924	0.00331324
ISBma3	0.8	0.01	-6.32193	0	0.9924	0.00331324
ISEc15	0.8	0.01	-6.32193	0	0.9924	0.00331324
ISEch7	0.8	0.01	-6.32193	0	0.9924	0.00331324
ISEc10	0.6	0.01	-5.90689	0	0.9957	0.00187149
ISEc36	0.8	1.4	0.807355	0.807355	0.9957	0.00187149
ISEc53	0.6	0.01	-5.90689	0	0.9957	0.00187149
ISEcl1	0.01	0.6	5.90689	5.90689	0.9957	0.00187149
ISErsp1	0.4	1	1.32193	1.32193	0.9957	0.00187149
cn_ISKpn24	0.4	0.01	-5.32193	0	0.9981	0.000825944
cn_ISEc17	0.4	0.01	-5.32193	0	0.9981	0.000825944
ISAs17	0.4	0.01	-5.32193	0	0.9981	0.000825944
ISEc37	0.8	0.4	-1	0	0.9981	0.000825944
ISKpn19	0.4	0.01	-5.32193	0	0.9981	0.000825944
ISVsa3	0.4	0.01	-5.32193	0	0.9981	0.000825944
Tn6170	0.4	0.01	-5.32193	0	0.9981	0.000825944
cn_IS600	0.2	0.01	-4.32193	0	0.9995	0.000217202
IS640	0.2	0.01	-4.32193	0	0.9995	0.000217202
ISCfr26	0.2	0.01	-4.32193	0	0.9995	0.000217202
ISEc11	0.2	0.01	-4.32193	0	0.9995	0.000217202
ISEc43	0.2	0.01	-4.32193	0	0.9995	0.000217202
ISEc45	0.2	0.01	-4.32193	0	0.9995	0.000217202
MITEEc1	3	2.8	-0.0995357	0	0.9995	0.000217202
Tn6255	0.2	0.01	-4.32193	0	0.9995	0.000217202
cn_ISPrre1	0.01	0.01	0	0	0.9999	4.34316e-05
cn_ISEc31	0.01	0.01	0	0	0.9999	4.34316e-05
IS903	0.01	0.01	0	0	0.9999	4.34316e-05
ISEc58	0.01	0.01	0	0	0.9999	4.34316e-05
ISEch12	0.01	0.01	0	0	0.9999	4.34316e-05
ISKox1	0.01	0.01	0	0	0.9999	4.34316e-05
ISKpn1	0.01	0.01	0	0	0.9999	4.34316e-05
ISKpn38	0.01	0.01	0	0	0.9999	4.34316e-05
ISPan1	0.01	0.01	0	0	0.9999	4.34316e-05
ISSbo1	0.01	0.01	0	0	0.9999	4.34316e-05
ISSen7	0.01	0.01	0	0	0.9999	4.34316e-05
ISXne4	0.01	0.01	0	0	0.9999	4.34316e-05
MITEPlu5	0.01	0.01	0	0	0.9999	4.34316e-05
Tn2	0.01	0.01	0	0	0.9999	4.34316e-05
Tn2012	0.01	0.01	0	0	0.9999	4.34316e-05
Tn4656	0.01	0.01	0	0	0.9999	4.34316e-05
Tn5060	0.01	0.01	0	0	0.9999	4.34316e-05

## Sheet: mge_volcano_ErMs_ErMr
MGE	ErMs	ErMr	Log2FC	adj_pvalue	-LOG(adj_pvalue)
cn_ISEc1	36.8	0.01	11.8455	0.0001	4
IS3	12.2	44.75	-1.87501	0.0001	4
ISKpn37	29.8	0.01	11.5411	0.0001	4
ISPan1	0.01	33.25	-11.6991	0.0001	4
ISVsa5	32.2	0.01	11.6528	0.0001	4
ISSm1	8.2	36.75	-2.16405	0.0002	3.69897
cn_ISPrre1	0.01	27.5	-11.4252	0.0004	3.39794
cn_ISEc27	27.6	0.01	11.4305	0.0004	3.39794
ISEc17	4.4	31.5	-2.83978	0.0005	3.30103
cn_IS621	9.8	36	-1.87714	0.0008	3.09691
cn_ISEc31	0.01	26.25	-11.3581	0.0008	3.09691
ISSham1	24.2	0.01	11.2408	0.0023	2.63827
ISEc26	14.8	38.75	-1.3886	0.0026	2.58503
ISPrre1	14.6	36	-1.30203	0.0084	2.07572
Tn6196	5.4	26.25	-2.28129	0.0106	1.97469
IS903	0.01	19.25	-10.9106	0.0206	1.68613
IS30	20.8	40	-0.943416	0.021	1.67778
IS150	19	0.01	10.8918	0.0227	1.64397
Tn5060	0.01	19	-10.8918	0.0227	1.64397
ISAs10	18.8	0.01	10.8765	0.0246	1.60906
IS5	18.6	0.01	10.8611	0.0265	1.57675
ISVsa3	0.01	18.5	-10.8533	0.0276	1.55909
cn_ISCfr14	18.4	0.01	10.8455	0.0286	1.54363
ISSen3	0.01	17.5	-10.7731	0.04	1.39794
Tn1999	19.8	37	-0.902025	0.0446	1.35067
Tn2	0.01	17	-10.7313	0.0479	1.31966
ISEc47	16	0.01	10.6439	0.0675	1.1707
IS4	15.8	0.01	10.6257	0.0721	1.14206
ISCfr1	15.4	0.01	10.5887	0.0821	1.08566
IS609	24.2	9	1.42701	0.0875	1.05799
ISEc30	15.2	0.01	10.5699	0.0875	1.05799
ISEc58	0.01	15	-10.5507	0.0932	1.03058
IS679	9.2	24	-1.38333	0.0992	1.00349
IS5075	5	19	-1.926	0.1262	0.898941
Tn4656	0.01	14	-10.4512	0.1262	0.898941
ISPeat2	5.8	19.5	-1.74935	0.1377	0.861066
ISEc11	0.01	13.5	-10.3987	0.1458	0.836242
ISKox1	0.01	13.25	-10.3718	0.1564	0.805763
IS6100	27.8	15.5	0.842817	0.2018	0.695079
ISKpn49	11.6	0.01	10.1799	0.2406	0.618704
IS600	8.6	20	-1.21759	0.2525	0.597739
ISEcl1	0.6	12	-4.32193	0.2525	0.597739
ISSen7	0.01	11	-10.1033	0.2775	0.556737
Tn2012	0.01	10.75	-10.0701	0.2938	0.531948
cn_ISApu1	10	0.01	9.96578	0.3463	0.460548
IS682	0.01	10	-9.96578	0.3463	0.460548
ISEch12	0.01	9.75	-9.92926	0.3648	0.437945
cn_ISEc37	9.6	0.01	9.90689	0.3762	0.424581
ISEhe3	8.8	18.25	-1.05232	0.3877	0.411504
cn_IS911	9.4	0.01	9.87652	0.3916	0.407157
ISEic2	9.2	0.01	9.84549	0.4073	0.390086
cn_ISKpn49	9	0.01	9.81378	0.4232	0.373454
ISKpn27	9	0.01	9.81378	0.4232	0.373454
ISKpn28	9	0.01	9.81378	0.4232	0.373454
ISEc13	8.6	0.01	9.74819	0.456	0.341035
IS629	12.4	20.75	-0.742771	0.4769	0.321573
cn_IS629	8.2	0.01	9.67948	0.4896	0.310159
cn_IS629	8.2	0.01	9.67948	0.4896	0.310159
ISEc39	6.8	14.75	-1.11711	0.511	0.291579
ISEch5	11.4	4	1.51096	0.5588	0.252744
ISXne4	0.01	7.25	-9.50184	0.572	0.242604
ISSgsp1	8.4	15.5	-0.883807	0.5852	0.232696
ISEc81	7	0.01	9.45121	0.594	0.226214
ISEcl10	6.8	0.01	9.40939	0.6116	0.213533
ISErsp1	1	7.75	-2.9542	0.616	0.210419
ISKpn38	0.01	6.75	-9.39874	0.616	0.210419
ISEc45	0.01	6.5	-9.3443	0.6381	0.195111
ICEEcoED1a-1	6.4	0.01	9.32193	0.6469	0.189163
ISCfr14	25.6	19.25	0.411285	0.6513	0.186219
ISEc9	18.6	24.25	-0.382682	0.712	0.14752
ISSm3	5.2	0.01	9.02237	0.7499	0.124997
ISEc52	15.2	10.25	0.568447	0.7704	0.113284
IS102	9.6	14.25	-0.569856	0.7944	0.0999608
ISEc33	4.6	0.01	8.84549	0.7983	0.0978339
ISEc5	13.4	18	-0.425764	0.7983	0.0978339
ISKpn47	4.6	0.01	8.84549	0.7983	0.0978339
IS100	25.2	29.75	-0.239466	0.8022	0.0957173
IS621	9.6	14	-0.544321	0.8137	0.0895357
ISKpn24	25.6	21.25	0.268681	0.8175	0.0875122
Tn5563	4.2	0.01	8.71425	0.8288	0.0815503
ISSba5	3.8	0.01	8.56986	0.8575	0.0667659
Tn5403	9.6	13.25	-0.464886	0.8677	0.0616304
cn_IS26	37	33.5	0.143364	0.8777	0.0566539
IS911	20	23.5	-0.232661	0.8777	0.0566539
ISSbo1	0.01	3.5	-8.45121	0.8777	0.0566539
ISEc31	15.6	19	-0.284453	0.8842	0.0534495
ISCfr26	0.01	3.25	-8.3443	0.8936	0.0488568
ISEc1	25	22	0.184425	0.9086	0.0416273
ISEam1	2.8	0.01	8.12928	0.9199	0.0362594
ISEc27	10.8	13.5	-0.321928	0.9253	0.0337174
Tn6205	13.4	16	-0.255839	0.9305	0.0312836
cn_ISKpn14	38.2	35.75	0.0956294	0.9381	0.0277509
IS421	13.8	11.5	0.263034	0.9452	0.0244763
MITEYpe1	5.8	8	-0.463947	0.9497	0.0224136
ISKpn21	2	0.01	7.64386	0.9583	0.0184985
ISSfl11	15.8	17.75	-0.167894	0.9603	0.0175931
ISEc38	26.6	24.75	0.103998	0.9642	0.0158329
ISKpn8	15.6	13.75	0.182114	0.9642	0.0158329
ISKpn14	10	8.25	0.277534	0.9679	0.0141695
ISKpn42	15.4	13.75	0.163499	0.9714	0.0126019
ISEc36	1.4	3	-1.09954	0.9731	0.0118425
ISKox3	5.4	4	0.432959	0.9793	0.00908425
ISApu1	1.2	0.01	6.90689	0.9848	0.00665196
ISKpn26	21.2	20	0.0840643	0.9848	0.00665196
MITEEc1	2.8	4	-0.514573	0.9848	0.00665196
Tn801	24.2	25.25	-0.0612763	0.9883	0.0051112
ISKpn1	0.01	1	-6.64386	0.9894	0.00462809
ISRaq1	6.2	7	-0.175087	0.9932	0.00296329
MITEPlu5	0.01	0.5	-5.64386	0.9973	0.00117418
ISEc37	0.4	0.01	5.32193	0.9983	0.000738929
IS26	26.2	26.5	-0.0164255	0.999	0.000434512
cn_ISKpn24	0.01	0.01	0	0.9999	4.34316e-05
cn_ISSgsp1	0.01	0.01	0	0.9999	4.34316e-05
cn_IS600	0.01	0.01	0	0.9999	4.34316e-05
cn_ISEc17	0.01	0.01	0	0.9999	4.34316e-05
IS640	0.01	0.01	0	0.9999	4.34316e-05
ISAs17	0.01	0.01	0	0.9999	4.34316e-05
ISBma3	0.01	0.01	0	0.9999	4.34316e-05
ISEc10	0.01	0.01	0	0.9999	4.34316e-05
ISEc15	0.01	0.01	0	0.9999	4.34316e-05
ISEc43	0.01	0.01	0	0.9999	4.34316e-05
ISEc53	0.01	0.01	0	0.9999	4.34316e-05
ISEch7	0.01	0.01	0	0.9999	4.34316e-05
ISKpn19	0.01	0.01	0	0.9999	4.34316e-05
Tn6170	0.01	0.01	0	0.9999	4.34316e-05
Tn6255	0.01	0.01	0	0.9999	4.34316e-05
