# Supplementary material for: Diverse Role of blaCTX-M and Porins in Mediating Ertapenem Resistance among Carbapenem-Resistant Enterobacterales
Source: Antibiotics (Basel). 2024 Feb 13;13(2):185. doi: 10.3390/antibiotics13020185 (PMC10885879; doi:10.3390/antibiotics13020185)
Supplement: Supplementary file 1 [file antibiotics-13-00185-s001.zip › Supplemental Data S3.xlsx]

## Sheet: (9 Isolates) Final{MEV-REPORT) 
				MERO [ng/mL]		( Vaborbactam) [ng/mL]
				(Supn.)	(Cell Pellet)	(Cell Supn.)	(Cell Pellet)
		#247	1 Hr	llq	none collected	4.6	none collected
			2 Hr	llq	llq	4.8	llq
			18 Hr	llq	llq	6.18	llq
		#38	1 Hr	39.1	none collected	7	none collected
			2 Hr	35.9	1.5	6.1	llq
			18 Hr	5.17	llq	8.11	llq
		#20-101	1 Hr	21.9	none collected	3.6	none collected
			2 Hr	21.8	2	3	llq
			18 Hr	4.97	llq	3.14	llq
		#199	1 Hr	21.1	none collected	6.8	none collected
		( N C )	2 Hr	31.4	1.9	5.1	llq
			18 Hr	13.17	llq	5.36	llq
		#263	1 Hr	29.4	none collected	6.7	none collected
		( N C )	2 Hr	36.3	0.8	5.4	llq
			18 Hr	15.97	llq	7.64	llq
		#201	1 Hr	29.8	none collected	6.2	none collected
			2 Hr	48.1	0.8	6.3	llq
			18 Hr	12.45	llq	7.87	llq
		#341	1 Hr	llq	none collected	6.1	none collected
			2 Hr	llq	llq	5.1	llq
			18 Hr	llq	llq	7.83	llq
		#342	1 Hr	60.7	none collected	6.1	none collected
			2 Hr	42	2	6.4	llq
			18 Hr	13.05	llq	7.04	llq
		#20-11	1 Hr	33.7	none collected	4.8	none collected
			2 Hr	32.6	1.1	4.3	llq
			18 Hr	11.35	llq	5.53	llq
