# Supplementary material for: Diverse Role of blaCTX-M and Porins in Mediating Ertapenem Resistance among Carbapenem-Resistant Enterobacterales
Source: Antibiotics (Basel). 2024 Feb 13;13(2):185. doi: 10.3390/antibiotics13020185 (PMC10885879; doi:10.3390/antibiotics13020185)
Supplement: Supplementary file 1 [file antibiotics-13-00185-s001.zip › Supplemental Data S4.xlsx]

## Sheet: Sheet1
isolate	ErMs	sum_contig_bp	total_contigs	min_contig_bp	median_contig_bp	mean_contig_bp	max_contig_bp	N50	N50_contigs	used_reads	unused_reads
EC1_GN5	0	5634569	163	10	567	34567	560206	342681	6	2871637	5705
EC74_GN11	0	5605403	142	10	393	39474	955945	275860	6	2876179	7094
EC65_GN33	1	5295327	127	16	458	41695	728400	532398	5	2769261	15471
EC28_GN19	0	6536779	8542	110	176	765	56697	13115	142	1730192	717
EC30_1022013	1	6804366	15695	76	96	433	129270	27968	65	4433878	6927
EC31_1042012	1	6912210	19692	76	97	351	95561	18157	104	4212270	9686
EC32_1312014	1	8223481	30455	10	96	270	70899	9460	195	4348570	6526
EC33_1612014	0	8066248	28527	10	97	282	93019	11975	166	4329871	5922
EC34_1712014	1	8245205	31289	10	96	263	86289	9330	207	4109207	5224
EC4_1752012	1	7599575	27458	76	97	276	91454	8906	200	4166217	10130
EC69_1792015	1	7172742	23321	10	97	307	93898	13511	134	4128401	8469
EC67_1882013	0	7884649	28499	76	96	276	89352	10853	166	3861789	3891
EC68_1992013	0	6614258	15185	12	97	435	146723	30356	61	4310093	7046
EC70_2222015	1	6943524	18513	76	97	375	136913	20250	85	4323680	9311
EC5_2632011	0	6605148	18727	10	96	352	108646	21033	80	3967671	4168
EC35_2632013	1	8294882	29730	76	96	279	73790	9715	199	4117483	4119
EC13_2672011	1	7369620	23131	76	97	318	99462	15236	113	4323922	8527
EC12_302013	1	6818064	18315	76	96	372	158564	21453	84	4235170	6490
EC14_3022017	1	7648935	24364	76	97	313	109758	14069	125	4426752	7569
EC6_3072018	1	8662306	34776	10	97	249	51515	8257	247	4254827	5895
EC36_3262013	1	6791094	16489	76	96	411	178003	22654	73	4329872	5180
EC22_3412019	1	11531360	14426	76	96	799	139503	38304	88	7360627	2691
EC23_3422019	0	11935970	18660	76	96	639	184885	34197	100	7509403	2336
EC71_3722011	1	5610929	5004	76	96	1121	285048	99680	17	4285674	3639
EC75_52014	1	6722428	19898	76	96	337	129253	18695	96	4014354	5677
EC2_662014	1	6137663	8529	10	96	719	145729	41717	46	4441519	4080
EC66_972014	1	7284088	21810	76	97	333	82485	17223	111	4330278	7719
EC3_982014	1	7319379	23522	76	97	311	102210	15224	121	4231483	7413
EC29_992014	1	7045182	20330	76	96	346	98602	22820	84	4141095	4142
		7.3557e+06						59486.1
